# Supplementary material for: Comparative analysis of targeted next-generation sequencing for Plasmodium falciparum drug resistance markers
Source: Sci Rep. 2022 Apr 1;12:5563. doi: 10.1038/s41598-022-09474-5 (PMC8974807; doi:10.1038/s41598-022-09474-5)
Supplement: Supplementary file 1 — Supplementary Information 1. [file 41598_2022_9474_MOESM1_ESM.zip]

Archive with 10 entries (9 files):
- Supplement_Comparison of TADs /
- __MACOSX/._Supplement_Comparison of TADs 
- Supplement_Comparison of TADs /Supplement_Table S2 Primers used in six P. falciparum drug resistance markers in Illumina MiSeq.xlsx
- __MACOSX/Supplement_Comparison of TADs /._Supplement_Table S2 Primers used in six P. falciparum drug resistance markers in Illumina MiSeq.xlsx
- Supplement_Comparison of TADs /Supplement_Table S6The annotation of SNPs in six drug resistance genes usin MiSeq protocol were predicted by using P. falciparum as reference.xlsx
- __MACOSX/Supplement_Comparison of TADs /._Supplement_Table S6The annotation of SNPs in six drug resistance genes usin MiSeq protocol were predicted by using P. falciparum as reference.xlsx
- Supplement_Comparison of TADs /Supplement_Table S5 The annotation of SNPs in six drug resistance genes using Ion Torrent protocol were predicted by using P. falciparum as reference.xlsx
- __MACOSX/Supplement_Comparison of TADs /._Supplement_Table S5 The annotation of SNPs in six drug resistance genes using Ion Torrent protocol were predicted by using P. falciparum as reference.xlsx
- Supplement_Comparison of TADs /Supplement_Table S1 Primers used in six P. falciparum drug resistance markers in Ion Torrent PGM protocol.xlsx
- __MACOSX/Supplement_Comparison of TADs /._Supplement_Table S1 Primers used in six P. falciparum drug resistance markers in Ion Torrent PGM protocol.xlsx
