# Supplementary material for: Comparative analysis of targeted next-generation sequencing for Plasmodium falciparum drug resistance markers
Source: Sci Rep. 2022 Apr 1;12:5563. doi: 10.1038/s41598-022-09474-5 (PMC8974807; doi:10.1038/s41598-022-09474-5)
Supplement: Supplementary file 1 — Supplementary Information 1. [file 41598_2022_9474_MOESM1_ESM.zip › Supplement_Comparison of TADs /Supplement_Table S2 Primers used in six P. falciparum drug resistance markers in Illumina MiSeq.xlsx]

## Sheet: P falciparum MiSeq Primer
Gene	Amplicon Name	Forward Primer	Reverse Primer	Tm (˚C)	Amplicon Size (bp)
pfkelch	PfK13_1	TCGTCGGCAGCGTCAGATGTGTATAAGAGACAGTTTCTATGACGTATGATAGGG	GTCTCGTGGGCTCGGAGATGTGTATAAGAGACAGTTATATTATTTGCTGTCAGATTATT	52	466
pfkelch	PfK13_2	TCGTCGGCAGCGTCAGATGTGTATAAGAGACAGATGTCTAAAGATAATATAGGAAATAAA	GTCTCGTGGGCTCGGAGATGTGTATAAGAGACAGATAAAATTCATTTGTGTCTTTTT	52	465
pfkelch	PfK13_3	TCGTCGGCAGCGTCAGATGTGTATAAGAGACAGGAAAATATGGTAGGTGATTTAAGAA	GTCTCGTGGGCTCGGAGATGTGTATAAGAGACAGAGTAGCAATATTTGCATCAACA	55	466
pfkelch	PfK13_4	TCGTCGGCAGCGTCAGATGTGTATAAGAGACAGAGAATATAAAAATTTTGAGAATGATAAA	GTCTCGTGGGCTCGGAGATGTGTATAAGAGACAGTTAAATATTCTACACCATCAAATCC	56	453
pfkelch	PfK13_5	TCGTCGGCAGCGTCAGATGTGTATAAGAGACAGTTTTACCATTCCCATTAGTATTTTG	GTCTCGTGGGCTCGGAGATGTGTATAAGAGACAGACGATGATCATATGCTTCTACATTC	59	435
pfkelch	PfK13_6	TCGTCGGCAGCGTCAGATGTGTATAAGAGACAGGGGATATGATGGCTCTTCTATTAT	GTCTCGTGGGCTCGGAGATGTGTATAAGAGACAGTTTTTCTCTGGTACACCATTTAGA	57	445
pfkelch	PfK13_7	TCGTCGGCAGCGTCAGATGTGTATAAGAGACAGATGTTGTTGGAGGTATTGATAATG	GTCTCGTGGGCTCGGAGATGTGTATAAGAGACAGTGCATGAAAATAAATATTAAAGAAGAA	57	445
pfdhfr	PfDHFR_1	TCGTCGGCAGCGTCAGATGTGTATAAGAGACAGTCCAACATTTTCAAGATTGATACATAA	GTCTCGTGGGCTCGGAGATGTGTATAAGAGACAGAGGCATATCATTTACATTATCCACAG	60	442
pfdhfr	PfDHFR_2	TCGTCGGCAGCGTCAGATGTGTATAAGAGACAGGAAAAATTGAAATATAAGAGATGT	GTCTCGTGGGCTCGGAGATGTGTATAAGAGACAGCATTTTCATTTATTTCTGGA	50	467
pfdhfr	PfDHFR_3	TCGTCGGCAGCGTCAGATGTGTATAAGAGACAGAGTACATATGAATGTGATGTATTTTT	GTCTCGTGGGCTCGGAGATGTGTATAAGAGACAGGAAAATCATTTGGATGTATAGAAT	54	440
pfdhfr	PfDHFR_4	TCGTCGGCAGCGTCAGATGTGTATAAGAGACAGATGATGATGATGAAGAAGAAGATGA	GTCTCGTGGGCTCGGAGATGTGTATAAGAGACAGCCCTAGTACCATTAGCTTCCCATA	60	457
pfdhfr	PfDHFR_5	TCGTCGGCAGCGTCAGATGTGTATAAGAGACAGACGTTGTTAAATAAGAATGTAAGGA	GTCTCGTGGGCTCGGAGATGTGTATAAGAGACAGGCAATATTAAAAGGTACTCCTAGC	55	453
pfdhfr	PfDHFR_6	TCGTCGGCAGCGTCAGATGTGTATAAGAGACAGTATGTTTTCGATGGGAAATTATCA	GTCTCGTGGGCTCGGAGATGTGTATAAGAGACAGTTAACCGTTCAGGTAATTTTGTCA	60	462
pfmdr1	PfMDR1_1	TCGTCGGCAGCGTCAGATGTGTATAAGAGACAGTACATTTTATTTGATTTTGTGTTG	GTCTCGTGGGCTCGGAGATGTGTATAAGAGACAGAATTACATCCATACAATAACTTGAT	53	452
pfmdr1	PfMDR1_2	TCGTCGGCAGCGTCAGATGTGTATAAGAGACAGTTAAAGAACATGAATTTAGGTGATGA	GTCTCGTGGGCTCGGAGATGTGTATAAGAGACAGCCACAAACATAAATTAACGGAAAA	59	450
pfmdr1	PfMDR1_3	TCGTCGGCAGCGTCAGATGTGTATAAGAGACAGAAAAATGCACGTTTGACTTTATGT	GTCTCGTGGGCTCGGAGATGTGTATAAGAGACAGAATGGATATAACTGAGGCACCATT	60	466
pfmdr1	PfMDR1_4	TCGTCGGCAGCGTCAGATGTGTATAAGAGACAGAACGAATCAATACCCCAATAATGA	GTCTCGTGGGCTCGGAGATGTGTATAAGAGACAGTAATATCTCCTTCGGTTGGATCA	60	466
pfmdr1	PfMDR1_5	TCGTCGGCAGCGTCAGATGTGTATAAGAGACAGGGGAAATCAACCATACTAAAAT	GTCTCGTGGGCTCGGAGATGTGTATAAGAGACAGATCTGGTAATGATGATACAAAATC	54	466
pfmdr1	PfMDR1_6	TCGTCGGCAGCGTCAGATGTGTATAAGAGACAGTCAAACTATTAAAGATTCTGATGT	GTCTCGTGGGCTCGGAGATGTGTATAAGAGACAGTTATTATCACTTCTTTCTCTATTTG	51	427
pfmdr1	PfMDR1_7	TCGTCGGCAGCGTCAGATGTGTATAAGAGACAGATGCCAATACAATTTTTGTTTTAT	GTCTCGTGGGCTCGGAGATGTGTATAAGAGACAGATGGAACTTTCTCTTCTTTTTCAT	57	463
pfmdr1	PfMDR1_8	TCGTCGGCAGCGTCAGATGTGTATAAGAGACAGTCGTAATTGTAAAAATACAGCAGA	GTCTCGTGGGCTCGGAGATGTGTATAAGAGACAGTTTCAAATAATCTACGTTTCATAGTC	55	447
pfmdr1	PfMDR1_9	TCGTCGGCAGCGTCAGATGTGTATAAGAGACAGTGTTCATTTCAGAAACACTCAAAAA	GTCTCGTGGGCTCGGAGATGTGTATAAGAGACAGAAAAACTCCGCTTGACATATTTTC	60	456
pfmdr1	PfMDR1_10	TCGTCGGCAGCGTCAGATGTGTATAAGAGACAGCCAAAAGTAAAGAAATTGAGAAAAA	GTCTCGTGGGCTCGGAGATGTGTATAAGAGACAGTAAGGACATTAATTTTCCAGCATAA	58	456
pfmdr1	PfMDR1_11	TCGTCGGCAGCGTCAGATGTGTATAAGAGACAGAGTTTTGCCTATTGGTTTGGAT	GTCTCGTGGGCTCGGAGATGTGTATAAGAGACAGGTTGATTTTCCACTACCTGTTTCTC	59	447
pfmdr1	PfMDR1_12	TCGTCGGCAGCGTCAGATGTGTATAAGAGACAGCCGTTATATTTCAAGACCAAATGTA	GTCTCGTGGGCTCGGAGATGTGTATAAGAGACAGTGGACATATTAAATAACATGGGTTC	58	462
pfmdr1	PfMDR1_13	TCGTCGGCAGCGTCAGATGTGTATAAGAGACAGATCTGCAGAAGATTATACTGTATTT	GTCTCGTGGGCTCGGAGATGTGTATAAGAGACAGATTAATTTCTCAGAATTGGAATC	54	463
pfmdr1	PfMDR1_14	TCGTCGGCAGCGTCAGATGTGTATAAGAGACAGATCAGGTGGACAAAAACAGAGAATA	GTCTCGTGGGCTCGGAGATGTGTATAAGAGACAGTTTGCGGATCATATAAATGCATAA	61	467
pfdhps	PfDHPS_1	TCGTCGGCAGCGTCAGATGTGTATAAGAGACAGAATAAATTTTGCGTAAAGAAATCTAA	GTCTCGTGGGCTCGGAGATGTGTATAAGAGACAGTTTTCctacaaagtgaaaaataaaaa	57	459
pfdhps	PfDHPS_2	TCGTCGGCAGCGTCAGATGTGTATAAGAGACAGatcactctttgattctatatattttt	GTCTCGTGGGCTCGGAGATGTGTATAAGAGACAGTTATATTTGCTTAAATTATTTTTCA	52	437
pfdhps	PfDHPS_3	TCGTCGGCAGCGTCAGATGTGTATAAGAGACAGTCTAAAGGAAGTAAATGTAGAAAAT	GTCTCGTGGGCTCGGAGATGTGTATAAGAGACAGTTTTATATCTCTTTCCAAATGAA	53	437
pfdhps	PfDHPS_4	TCGTCGGCAGCGTCAGATGTGTATAAGAGACAGTCTTTATGAAAAACATAAAATTGGA	GTCTCGTGGGCTCGGAGATGTGTATAAGAGACAGAACATTATGCTTATATTCGGGTATC	57	444
pfdhps	PfDHPS_5	TCGTCGGCAGCGTCAGATGTGTATAAGAGACAGAACACACAGATATAGCATACTTTTA	GTCTCGTGGGCTCGGAGATGTGTATAAGAGACAGCTATAACACTAGCACCTTCATTTA	53	467
pfdhps	PfDHPS_6	TCGTCGGCAGCGTCAGATGTGTATAAGAGACAGGGTATTTTTGTTGAACCTAAACGTG	GTCTCGTGGGCTCGGAGATGTGTATAAGAGACAGTGTATGTGGATTTCCTCTTTTATGC	61	463
pfdhps	PfDHPS_7	TCGTCGGCAGCGTCAGATGTGTATAAGAGACAGAGTGCTTGTACAAATAATCCAGAAA	GTCTCGTGGGCTCGGAGATGTGTATAAGAGACAGTGTTCATCATGTAATTTTTGTTGTG	59	453
pfdhps	PfDHPS_8	TCGTCGGCAGCGTCAGATGTGTATAAGAGACAGGAATGATCAAAATGTTGTAATAAA	GTCTCGTGGGCTCGGAGATGTGTATAAGAGACAGTAAATTACACTTGGTCTATTTTTGT	54	465
pfcytochrome b (position Y268S)	PfCYTb PfCYTb_1	TCGTCGGCAGCGTCAGATGTGTATAAGAGACAGCATCCTGATAATGCTATCGTAGTAA	GTCTCGTGGGCTCGGAGATGTGTATAAGAGACAGGTTCGTCTATAATGAACAAGTACAAA	56	441
pfcrt	PfCRT_1	TCGTCGGCAGCGTCAGATGTGTATAAGAGACAGTCCGTTAATAATAAATACACGCAGTC	GTCTCGTGGGCTCGGAGATGTGTATAAGAGACAGATTTACCAAGACAAGAACCTCCAC	60	461
pfcrt	PfCRT_2	TCGTCGGCAGCGTCAGATGTGTATAAGAGACAGatgtatacccatatgtattaatttt	GTCTCGTGGGCTCGGAGATGTGTATAAGAGACAGatagattctcttataaatccatca	51	462
pfcrt	PfCRT_3	TCGTCGGCAGCGTCAGATGTGTATAAGAGACAGtttatttcttatgaccttttta	GTCTCGTGGGCTCGGAGATGTGTATAAGAGACAGGAGATAATTGTATAAGTGATATctaa	49	457
pfcrt	PfCRT_4	TCGTCGGCAGCGTCAGATGTGTATAAGAGACAGatttatttatttactcctttttag	GTCTCGTGGGCTCGGAGATGTGTATAAGAGACAGTAATCTTAAAATGTCAATCTTAT	48	446
pfcrt	PfCRT_5	TCGTCGGCAGCGTCAGATGTGTATAAGAGACAGATGACAAGGGAAATAGTTTT	GTCTCGTGGGCTCGGAGATGTGTATAAGAGACAGTTTATATTTGTCCATATTTCATTA	51	453
pfcrt	PfCRT_6	TCGTCGGCAGCGTCAGATGTGTATAAGAGACAGATACACCCTTCCATTTTTAAAACAAC	GTCTCGTGGGCTCGGAGATGTGTATAAGAGACAGCAATCATCACATAACTTAGCCATACC	60	437
pfcrt	PfCRT_7	TCGTCGGCAGCGTCAGATGTGTATAAGAGACAGGAGgtaaaataggattttcattat	GTCTCGTGGGCTCGGAGATGTGTATAAGAGACAGgtttttcatcctttttattctt	52	466
pfcrt	PfCRT_8	TCGTCGGCAGCGTCAGATGTGTATAAGAGACAGCCAGCTATgtaagaataaaaaggatg	GTCTCGTGGGCTCGGAGATGTGTATAAGAGACAGtgatacgttgtaccatcataaacatt	59	452
pfcrt	PfCRT_9	TCGTCGGCAGCGTCAGATGTGTATAAGAGACAGgatggtacaacgtatcatattt	GTCTCGTGGGCTCGGAGATGTGTATAAGAGACAGatatgaacaaaatatataagaacaat	50	460
pfcrt	PfCRT_10	TCGTCGGCAGCGTCAGATGTGTATAAGAGACAGTCTTAGAAAgtaatacaaaaataaga	GTCTCGTGGGCTCGGAGATGTGTATAAGAGACAGATAGCAAATATAAATATTAGGAAAAT	51	451
