# Supplementary material for: Comparative analysis of targeted next-generation sequencing for Plasmodium falciparum drug resistance markers
Source: Sci Rep. 2022 Apr 1;12:5563. doi: 10.1038/s41598-022-09474-5 (PMC8974807; doi:10.1038/s41598-022-09474-5)
Supplement: Supplementary file 1 — Supplementary Information 1. [file 41598_2022_9474_MOESM1_ESM.zip › Supplement_Comparison of TADs /Supplement_Table S6The annotation of SNPs in six drug resistance genes usin MiSeq protocol were predicted by using P. falciparum as reference.xlsx]

## Sheet: Sheet1
Sample ID	Gene	Mutation position	Ref	ALT	Frequency	Quality	Allele Coverage
1_UBON0002	CRT	M74I	G	T	97.4	180383	4988
1_UBON0003	CRT	N75E	A	G	97.5	180752	4984
1_UBON0002	CRT	N75E	T	A	98.9	182193	4915
1_UBON0002	CRT	K76T	A	C	98.8	187013	4991
1_UBON0002	CRT	H97L	A	T	97.2	179691	4978
1_UBON0002	CRT	A220S	G	T	98.5	81.01	14
1_UBON0002	CRT	I356T	T	C	96.4	173481	4999
1_UBON0002	CRT	N326S	A	G	98.6	10203	4999
1_UBON0002	CRT	Q271E	C	G	96.4	11654	5000
1_UBON0002	CRT	R371I	G	T	96.2	3836.01	4995
1_UBON0002	DHFR-TS	N51I	A	T	97.5	12367	569
1_UBON0002	DHFR-TS	C59R	T	C	99.8	12641	572
1_UBON0002	DHFR-TS	S108N	G	A	99.9	26387	959
1_UBON0002	DHFR-TS	I164L	A	T	99.4	11196	512
1_UBON0002	DHPS	K540E	A	G	100	14447	429
1_UBON0002	DHPS	A581G	C	G	99.3	14542	438
1_UBON0002	Kelch	C580Y	C	A	99	188955	4828
1_UBON0002	Kelch	Repeat	G	GATTATT,GATT	97.3	28091	1275
1_UBON0002	MDR1	Y184F	A	T	99.8	92471	2348
2_UBON0007	DHFR-TS	N51I	A	T	99.2	153789	5000
2_UBON0007	DHFR-TS	C59R	T	C	99.8	167364	5000
2_UBON0007	DHFR-TS	S108N	G	A	99.9	163443	4999
2_UBON0007	CRT	M74I	G	T	98.6	188872	4994
2_UBON0007	CRT	N75E	A	G	98.7	188858	4993
2_UBON0007	CRT	N75E	T	A	99.3	187224	4958
2_UBON0007	CRT	K76T	A	C	99.3	193207	4997
2_UBON0007	CRT	A220S	G	T	98.8	144647	4994
2_UBON0007	CRT	Q271E	C	G	99.4	144910	4723
2_UBON0007	CRT	N326S	A	G	97.9	84733	4942
2_UBON0007	CRT	I356T	T	C	97.5	152438	4462
2_UBON0007	CRT	R371I	G	T	99.9	175897	4356
2_UBON0007	DHPS	S436A	T	G	99	51313	1305
2_UBON0007	DHPS	K540E	A	G	99.5	170871	4989
2_UBON0007	Kelch	R539T	C	G	98.2	87172	4995
2_UBON0007	Kelch	Repeat	G	GATT,GATTATT	96.2	126862	4997
3_UBON0009	DHFR-TS	N51I	A	T	99.1	146463	5000
3_UBON0009	DHFR-TS	C59R	T	C	99.7	159776	5000
3_UBON0009	DHFR-TS	S108N	G	A	99.9	138898	4997
3_UBON0009	CRT	M74I	G	T	98.5	187613	4980
3_UBON0009	CRT	N75E	A	G	98.6	187481	4974
3_UBON0009	CRT	N75E	T	A	99.2	185031	4938
3_UBON0009	CRT	K76T	A	C	99.4	192161	4982
3_UBON0009	CRT	A220S	G	T	98.6	142037	4991
3_UBON0009	CRT	Q271E	C	G	96.6	117030	4375
3_UBON0009	CRT	N326S	A	G	98.2	72561	4751
3_UBON0009	CRT	I356T	T	C	98.5	154156	4314
3_UBON0009	CRT	R371I	G	T	99.9	193693	4790
3_UBON0009	DHPS	S436A	T	G	98.8	45546	1154
3_UBON0009	DHPS	K540E	A	G	99.6	169729	4993
3_UBON0009	Kelch	C580Y	C	T	99.5	197154	4981
3_UBON0009	Kelch	Repeat	G	GATTATT,GATT	96.6	181550	4937
4_UBON0010	CRT	M74I	G	T	97.6	175979	4980
4_UBON0010	CRT	N75E	T	A	98.4	172063	4929
4_UBON0010	CRT	N75E	A	G	97.6	172760	4977
4_UBON0010	CRT	K76T	A	C	98.7	177952	4989
4_UBON0010	CRT	I356T	T	C	97.3	164548	4998
4_UBON0010	DHFR-TS	N51I	A	T	97.7	2864	131
4_UBON0010	DHFR-TS	C59R	T	C	100	2896	131
4_UBON0010	DHFR-TS	S108N	G	A	99.7	14970	616
4_UBON0010	CRT	Q271E	C	G	97.6	1392.01	133
4_UBON0010	DHPS	S436A	T	G	99.8	123269	3114
4_UBON0010	DHPS	K540E	A	G	99.6	9066.01	271
4_UBON0010	Kelch	C580Y	C	T	99.9	192279	4814
4_UBON0010	Kelch	Repeat	G	GATTATT,GATT	97.9	32246	1582
5_UBON0017	CRT	M74I	G	T	98.7	186335	4990
5_UBON0017	CRT	N75E	A	G	98.8	185654	4987
5_UBON0017	CRT	N75E	T	A	99.4	184299	4952
5_UBON0017	CRT	K76T	A	C	99.3	188996	4990
5_UBON0017	CRT	A220S	G	T	96.7	29.01	10
5_UBON0017	CRT	I356T	T	C	97.6	166881	4999
5_UBON0017	CRT	Q271E	C	G	98.6	2556.01	88
5_UBON0017	CRT	R371I	G	T	100	16839	417
5_UBON0017	DHFR-TS	N51I	A	T	96.6	6470.01	295
5_UBON0017	DHFR-TS	C59R	T	C	100	6600.01	296
5_UBON0017	DHFR-TS	S108N	G	A	100	24712	991
5_UBON0017	DHPS	S436A	T	G	100	25648	652
5_UBON0017	DHPS	K540E	A	G	98.1	23733	1332
5_UBON0017	Kelch	C580Y	C	T	99.9	195576	4885
5_UBON0017	Kelch	Repeat	G	GATTATT,GATT	97.1	37627	2032
6_UBON0023	CRT	M74I	G	T	98.6	186817	4989
6_UBON0023	CRT	N75E	A	G	98.9	187097	4984
6_UBON0023	CRT	N75E	T	A	99.2	186532	4954
6_UBON0023	CRT	K76T	A	C	99.2	189652	4994
6_UBON0023	CRT	A220S	G	T	98.8	193.01	20
6_UBON0023	CRT	I356T	T	C	98	153001	4999
6_UBON0023	DHFR-TS	N51I	A	T	98	5547.01	254
6_UBON0023	DHFR-TS	C59R	T	C	100	5578.01	257
6_UBON0023	DHFR-TS	S108N	G	A	100	28310	1172
6_UBON0023	DHPS	S436A	T	G	100	45384	1137
6_UBON0023	DHPS	K540E	A	G	95.3	26105	1328
6_UBON0023	Kelch	C580Y	C	T	99.8	196099	4917
6_UBON0023	Kelch	Repeat	G	GATTATT,GATT	97.3	48389	2375
7_UBON0028	DHFR-TS	N51I	A	T	99.2	151032	4999
7_UBON0028	DHFR-TS	C59R	T	C	99.9	165490	5000
7_UBON0028	DHFR-TS	S108N	G	A	99.9	134335	5000
7_UBON0028	MDR1	Y184F	A	T	96.6	6417.01	174
7_UBON0028	CRT	M74I	G	T	99.7	191643	4997
7_UBON0028	CRT	N75E	A	G	99.7	192612	4994
7_UBON0028	CRT	K76T	A	C	99.5	191958	4996
7_UBON0028	CRT	A220S	G	T	98.7	142745	4992
7_UBON0028	CRT	Q271E	C	G	97.1	149473	4788
7_UBON0028	DHPS	S436A	T	G	99.7	67784	1701
7_UBON0028	DHPS	K540E	A	G	99.2	169456	5000
8_UBON0029	DHFR-TS	N51I	A	T	99	161320	4999
8_UBON0029	DHFR-TS	C59R	T	C	99.8	176446	4999
8_UBON0029	DHFR-TS	S108N	G	A	99.9	162098	4998
8_UBON0029	DHFR-TS	I164L	A	T	21.7	122679	5000
8_UBON0029	CRT	M74I	G	T	98.1	187598	4990
8_UBON0029	CRT	N75E	A	G	98.2	187523	4988
8_UBON0029	CRT	N75E	T	A	99.1	186139	4945
8_UBON0029	CRT	K76T	A	C	99.1	192588	4994
8_UBON0029	CRT	A220S	G	T	99	143397	4995
8_UBON0029	CRT	Q271E	C	G	99.3	133754	4523
8_UBON0029	CRT	I356T	T	C	98.3	176446	4995
8_UBON0029	CRT	R371I	G	T	99.9	149606	3703
8_UBON0029	DHPS	S436A	T	G	98.7	42212	1071
8_UBON0029	DHPS	K540E	A	G	99.6	173291	4994
8_UBON0029	Kelch	C580Y	C	T	99.6	196385	4955
8_UBON0029	Kelch	Repeat	G	GATTATT	98.1	254358	4998
9_UBON0055	CRT	M74I	G	T	98.2	183250	4983
9_UBON0055	CRT	N75E	A	G	98.4	183149	4979
9_UBON0055	CRT	N75E	T	A	98.8	183431	4947
9_UBON0055	CRT	K76T	A	C	98.8	186228	4991
9_UBON0055	CRT	A220S	G	T	99.9	293.01	42
9_UBON0055	CRT	I356T	T	C	98.2	162801	4999
9_UBON0055	CRT	R371I	G	T	100	5696.01	141
9_UBON0055	CRT	Q271E	C	G	98.6	1848.01	61
9_UBON0055	DHFR-TS	N51I	A	T	96.3	5725.01	268
9_UBON0055	DHFR-TS	C59R	T	C	100	5946.01	268
9_UBON0055	DHFR-TS	S108N	G	A	100	19023	743
9_UBON0055	DHPS	S436A	T	G	99.9	35768	899
9_UBON0055	DHPS	K540E	A	G	97.2	12552	680
9_UBON0055	Kelch	R539T	C	G	99.9	108295	3595
9_UBON0055	Kelch	L429F	C	A	98.8	632.01	4997
9_UBON0055	Kelch	Repeat	G	GATTATT,GATT	99.3	14134	786
10_UBON0068	CRT	M74I	G	T	98.8	187534	4992
10_UBON0068	CRT	N75E	A	G	99	187563	4991
10_UBON0068	CRT	N75E	T	A	99.1	186098	4970
10_UBON0068	CRT	K76T	A	C	99.2	189481	4997
10_UBON0068	CRT	A220S	G	T	98.9	78.01	27
10_UBON0068	CRT	I356T	T	C	97.1	168268	4999
10_UBON0068	CRT	Q271E	C	G	97.8	4783.01	149
10_UBON0068	DHFR-TS	N51I	A	T	95.4	5359.01	241
10_UBON0068	DHFR-TS	C59R	T	C	100	5412.01	241
10_UBON0068	DHFR-TS	S108N	G	A	100	15326	595
10_UBON0068	DHPS	S436A	T	G	100	160370	4051
10_UBON0068	DHPS	K540E	A	G	98.9	20186	832
10_UBON0068	Kelch	C580Y	C	T	97	2368	102
10_UBON0068	Kelch	Repeat	G	GATTATT,GATT	96.9	32481	2774
11_UBON0070	CRT	M74I	G	T	98.4	185582	4991
11_UBON0070	CRT	N75E	A	G	98.5	185021	4989
11_UBON0070	CRT	N75E	T	A	99.1	185750	4951
11_UBON0070	CRT	K76T	A	C	98.7	187138	4993
11_UBON0070	CRT	A220S	G	T	97.2	340.01	37
11_UBON0070	CRT	I356T	T	C	99.1	157348	4999
11_UBON0070	DHFR-TS	N51I	A	T	98.1	5885.01	267
11_UBON0070	DHFR-TS	C59R	T	C	99.6	5995.01	265
11_UBON0070	DHFR-TS	S108N	G	A	100	15958	609
11_UBON0070	MDR1	Y184F	A	T	99.8	134280	3384
11_UBON0070	DHPS	S436A	T	G	100	42154	1064
11_UBON0070	DHPS	K540E	A	G	95.7	26843	1360
11_UBON0070	Kelch	R539T	C	G	99.9	150739	4997
12_UBON0116	CRT	M74I	G	T	97.7	182727	4958
12_UBON0116	CRT	N75E	A	G	97.8	182358	4956
12_UBON0116	CRT	N75E	T	A	98.3	181994	4919
12_UBON0116	CRT	K76T	A	C	98.3	185646	4961
12_UBON0116	CRT	I356T	T	C	98	151723	4999
12_UBON0116	DHFR-TS	N51I	A	T	99.1	4677.01	211
12_UBON0116	DHFR-TS	C59R	T	C	99.5	4627.01	211
12_UBON0116	DHFR-TS	S108N	G	A	100	15556	607
12_UBON0116	CRT	I356T	T	C	100	2143	59
12_UBON0116	CRT	R371I	G	T	100	2520	63
12_UBON0116	DHPS	S436A	T	G	100	31602	793
12_UBON0116	DHPS	K540E	A	G	99.8	174841	4975
12_UBON0116	Kelch	R539T	C	G	99.7	117774	3868
12_UBON0116	Kelch	Repeat	G	GATTATT,GATT	98.1	27393	1807
13_UBON1445	CRT	M74I	G	T	98	180644	4988
13_UBON1445	CRT	N75E	A	G	98.1	179911	4986
13_UBON1445	CRT	N75E	T	A	98.6	181244	4940
13_UBON1445	CRT	K76T	A	C	98.4	183213	4994
13_UBON1445	CRT	A220S	G	T	96.7	138.01	31
13_UBON1445	CRT	I356T	T	C	98	151618	4999
13_UBON1445	DHFR-TS	N51I	A	T	97.9	9830.01	440
13_UBON1445	DHFR-TS	C59R	T	C	100	9883.01	440
13_UBON1445	DHFR-TS	S108N	G	A	100	26755	1029
13_UBON1445	MDR1	F1226Y	T	A	99.5	183645	4986
13_UBON1445	DHPS	S436A	T	G	100	119593	2997
13_UBON1445	DHPS	K540E	A	G	99.8	172792	4975
13_UBON1445	Kelch	C580Y	C	T	99.8	195903	4935
13_UBON1445	Kelch	Repeat	G	GATT,GATTATT	97.2	93526	4998
14_UBON1446	CRT	M74I	G	T	99	189852	4996
14_UBON1446	CRT	N75E	A	G	99.1	189099	4994
14_UBON1446	CRT	N75E	T	A	99.4	188976	4978
14_UBON1446	CRT	K76T	A	C	99.4	191204	4994
14_UBON1446	CRT	A220S	G	T	97.6	40.01	19
14_UBON1446	CRT	I356T	T	C	98	151683	4998
14_UBON1446	DHFR-TS	N51I	A	T	98.2	10943	498
14_UBON1446	DHFR-TS	C59R	T	C	100	11110	501
14_UBON1446	DHFR-TS	S108N	G	A	100	31821	1224
14_UBON1446	MDR1	F1226Y	T	A	97.5	30538	903
14_UBON1446	DHPS	S436A	T	G	99.9	105211	2645
14_UBON1446	DHPS	K540E	A	G	96.1	61625	3071
14_UBON1446	Kelch	C580Y	C	T	99.8	196100	4939
14_UBON1446	Kelch	Repeat	G	GATT,GATTATT	95.7	117597	4998
15_UBON1481	CRT	M74I	G	T	98.8	189101	4994
15_UBON1481	CRT	N75E	A	G	99.1	188440	4990
15_UBON1481	CRT	N75E	T	A	99.4	187658	4965
15_UBON1481	CRT	K76T	A	C	99.2	190495	4995
15_UBON1481	CRT	I356T	T	C	98.5	161650	4997
15_UBON1481	DHFR-TS	N51I	A	T	98	7661.01	352
15_UBON1481	DHFR-TS	C59R	T	C	100	7822.01	354
15_UBON1481	DHFR-TS	S108N	G	A	100	27113	1081
15_UBON1481	MDR1	F1226Y	T	A	98.1	34886	965
15_UBON1481	DHPS	S436A	T	G	100	106576	2691
15_UBON1481	DHPS	K540E	A	G	96.1	51679	2756
15_UBON1481	Kelch	C580Y	C	T	99.9	197107	4946
15_UBON1481	Kelch	Repeat	G	GATT,GATTATT	97.6	95823	4307
16_UBON1489	CRT	M74I	G	T	99	189310	4991
16_UBON1489	CRT	N75E	A	G	99.1	188940	4989
16_UBON1489	CRT	N75E	T	A	99.4	188450	4972
16_UBON1489	CRT	K76T	A	C	99.4	190672	4993
16_UBON1489	CRT	I356T	T	C	99.8	163207	5000
16_UBON1489	DHFR-TS	N51I	A	T	99.2	5499.01	248
16_UBON1489	DHFR-TS	C59R	T	C	100	5543.01	248
16_UBON1489	DHFR-TS	S108N	G	A	100	18336	724
16_UBON1489	MDR1	F1226Y	T	A	98.6	161155	4994
16_UBON1489	DHPS	S436A	T	G	99.9	71433	1802
16_UBON1489	DHPS	K540E	A	G	95.1	36653	1811
16_UBON1489	Kelch	C580Y	C	T	100	197600	4959
16_UBON1489	Kelch	Repeat	G	GATT,GATTATT	97.8	89287	3832
17_UBON1518	CRT	M74I	G	T	98.5	184640	4987
17_UBON1518	CRT	N75E	A	G	98.7	184524	4984
17_UBON1518	CRT	N75E	T	A	98.9	183485	4953
17_UBON1518	CRT	K76T	A	C	99.1	187004	4993
17_UBON1518	CRT	A220S	G	T	97.1	56.01	17
17_UBON1518	CRT	I356T	T	C	98	168101	4999
17_UBON1518	DHFR-TS	N51I	A	T	96.9	9953.01	427
17_UBON1518	DHFR-TS	C59R	T	C	99.8	10014	429
17_UBON1518	DHFR-TS	S108N	G	A	99.8	21951	834
17_UBON1518	MDR1	Y184F	A	T	99.6	151781	3892
17_UBON1518	DHPS	S436A	T	G	100	93005	2331
17_UBON1518	DHPS	K540E	A	G	99.1	151155	4987
17_UBON1518	Kelch	R539T	C	G	99.7	134040	4993
17_UBON1518	Kelch	Repeat	G	GATT,GATTATT	97.5	73706	2834
18_UBON1522	CRT	M74I	G	T	97.4	181862	4925
18_UBON1522	CRT	N75E	A	G	97.5	181098	4921
18_UBON1522	CRT	N75E	T	A	98	180659	4883
18_UBON1522	CRT	K76T	A	C	97.6	184343	4928
18_UBON1522	CRT	A220S	G	T	98.8	39.01	22
18_UBON1522	CRT	G353V	G	T	99.2	159634	4990
18_UBON1522	CRT	I356T	T	C	99.5	147849	5000
18_UBON1522	MDR1	Y184F	A	T	99.5	122214	3144
18_UBON1522	CRT	R371I	G	T	99.9	42302	1049
18_UBON1522	DHPS	S436A	T	G	99.9	56204	1413
18_UBON1522	DHPS	K540E	A	G	99.3	155490	4992
18_UBON1522	Kelch	C580Y	C	T	99.9	185346	4708
18_UBON1522	Kelch	Repeat	G	GATT,GATTATT	97.3	73812	2916
19_UBON1529	CRT	M74I	G	T	99.4	191659	4992
19_UBON1529	CRT	N75E	A	G	99.5	191179	4989
19_UBON1529	CRT	N75E	T	A	99.4	190216	4980
19_UBON1529	CRT	K76T	A	C	99.5	192351	4996
19_UBON1529	CRT	I356T	T	C	97.7	167710	5000
19_UBON1529	DHFR-TS	N51I	A	T	99.5	93476	4999
19_UBON1529	DHFR-TS	C59R	T	C	99.7	154181	4996
19_UBON1529	DHFR-TS	S108N	G	A	99.9	179350	4989
19_UBON1529	MDR1	Y184F	A	T	99.5	85043	2200
19_UBON1529	CRT	Q271E	C	G	95.2	1269.01	68
19_UBON1529	CRT	I356T	T	C	100	342	11
19_UBON1529	DHPS	S436A	T	G	99.9	54793	1385
19_UBON1529	DHPS	K540E	A	G	98.8	26589	1619
19_UBON1529	Kelch	R539T	C	G	99.9	142070	4997
19_UBON1529	Kelch	Repeat	G	GATT,GATTATT	97.6	65736	2421
20_UBON1533	CRT	M74I	G	T	98.7	185477	4984
20_UBON1533	CRT	N75E	A	G	98.8	185556	4979
20_UBON1533	CRT	N75E	T	A	99.2	184507	4954
20_UBON1533	CRT	K76T	A	C	98.9	186348	4988
20_UBON1533	CRT	T333A	A	G	96.7	1947.01	96
20_UBON1533	CRT	I356T	T	C	97.3	167066	5000
20_UBON1533	DHFR-TS	N51I	A	T	97.1	11200	491
20_UBON1533	DHFR-TS	C59R	T	C	100	11097	491
20_UBON1533	DHFR-TS	S108N	G	A	99.8	41558	1689
20_UBON1533	MDR1	Y184F	A	T	99.8	195503	4964
20_UBON1533	CRT	R371I	G	T	100	2079	52
20_UBON1533	DHPS	S436A	T	G	100	96478	2420
20_UBON1533	DHPS	K540E	A	G	98.5	57336	3369
20_UBON1533	Kelch	R539T	C	G	99.9	98894	4996
20_UBON1533	Kelch	Repeat	G	GATT,GATTATT	97.2	81125	3256
21_RDT_UBON165	DHFR-TS	N51I	A	T	98.6	144882	5000
21_RDT_UBON165	DHFR-TS	C59R	T	C	99.7	170024	5000
21_RDT_UBON165	DHFR-TS	S108N	G	A	99.7	131994	5000
21_RDT_UBON165	DHFR-TS	I164L	A	T	99	51069	1551
21_RDT_UBON165	CRT	M74I	G	T	95.2	19411	673
21_RDT_UBON165	CRT	N75E	A	G	95.1	19142	673
21_RDT_UBON165	CRT	N75E	T	A	96.1	19106	667
21_RDT_UBON165	CRT	K76T	A	C	96.4	19719	673
21_RDT_UBON165	CRT	A220S	G	T	95.7	88.01	22
21_RDT_UBON165	CRT	N326S	A	G	96.2	20686	2343
21_RDT_UBON165	CRT	I356T	T	C	96.5	105884	3536
21_RDT_UBON165	DHPS	S436A	T	G	99.9	197315	4984
21_RDT_UBON165	DHPS	K540E	A	G	99.5	163214	4985
21_RDT_UBON165	Kelch	C580Y	C	T	99.9	195595	4958
21_RDT_UBON165	Kelch	Repeat	G	GATT,GATTATT	97.9	219491	4996
22_RDT_UBON216	DHFR-TS	N51I	A	T	99.2	166782	5000
22_RDT_UBON216	DHFR-TS	S108N	G	A	99.8	162203	4999
22_RDT_UBON216	CRT	M74I	G	T	99.6	194214	4996
22_RDT_UBON216	CRT	N75E	A	G	99.6	192758	4995
22_RDT_UBON216	CRT	N75E	T	A	99.6	190206	4991
22_RDT_UBON216	CRT	K76T	A	C	99.7	194472	4997
22_RDT_UBON216	CRT	I356T	T	C	99.2	180580	4999
22_RDT_UBON216	DHPS	S436A	T	G	99.6	180872	4534
22_RDT_UBON216	DHPS	K540E	A	G	99.5	172731	5000
22_RDT_UBON216	Kelch	C580Y	C	T	99.6	195247	4937
22_RDT_UBON216	Kelch	Repeat	G	GATT,GATTATT	98.8	200283	4998
23_RDT_UBON230	DHFR-TS	N51I	A	T	99	164508	5000
23_RDT_UBON230	DHFR-TS	C59R	T	C	99.8	181439	5000
23_RDT_UBON230	DHFR-TS	S108N	G	A	99.9	161683	4997
23_RDT_UBON230	CRT	M74I	G	T	98.5	189593	4993
23_RDT_UBON230	CRT	N75E	A	G	98.6	188853	4987
23_RDT_UBON230	CRT	N75E	T	A	99.4	187778	4951
23_RDT_UBON230	CRT	K76T	A	C	99.3	193503	4995
23_RDT_UBON230	CRT	A220S	G	T	95.1	63.01	26
23_RDT_UBON230	CRT	I356T	T	C	98.8	177752	4996
23_RDT_UBON230	DHPS	S436A	T	G	99.6	120795	3035
23_RDT_UBON230	DHPS	K540E	A	G	99.3	169551	5000
23_RDT_UBON230	Kelch	R539T	C	G	98	72607	4997
23_RDT_UBON230	Kelch	Repeat	G	GATT,GATTATT	96.7	230363	4996
24_RDT-UBON365	DHFR-TS	N51I	A	T	99.1	161202	5000
24_RDT-UBON365	DHFR-TS	C59R	T	C	99.9	180879	4999
24_RDT-UBON365	DHFR-TS	S108N	G	A	99.9	158137	4999
24_RDT-UBON365	MDR1	F1226Y	T	A	99.6	200808	4999
24_RDT-UBON365	CRT	M74I	G	T	99.4	191213	4996
24_RDT-UBON365	CRT	N75E	A	G	99.5	190663	4996
24_RDT-UBON365	CRT	N75E	T	A	99.5	188467	4982
24_RDT-UBON365	CRT	K76T	A	C	99.5	193062	4996
24_RDT-UBON365	CRT	A220S	G	T	96.1	141.01	20
24_RDT-UBON365	CRT	I356T	T	C	98.9	179079	4995
24_RDT-UBON365	DHPS	S436A	T	G	99.9	108122	2707
24_RDT-UBON365	DHPS	G533E	G	A	98.1	14427	5000
24_RDT-UBON365	DHPS	K540E	A	G	99.5	170316	5000
24_RDT-UBON365	Kelch	Repeat	G	GATT,GATTATT	97.7	181409	4992
25_RDT-UBON388	DHFR-TS	N51I	A	T	99	151546	5000
25_RDT-UBON388	DHFR-TS	C59R	T	C	99.9	172740	4999
25_RDT-UBON388	DHFR-TS	S108N	G	A	99.9	140427	4999
25_RDT-UBON388	CRT	M74I	G	T	98.4	187862	4991
25_RDT-UBON388	CRT	N75E	A	G	98.5	187090	4987
25_RDT-UBON388	CRT	N75E	T	A	99.3	186033	4942
25_RDT-UBON388	CRT	K76T	A	C	99.4	192428	4992
25_RDT-UBON388	CRT	I356T	T	C	98.9	150242	4160
25_RDT-UBON388	DHPS	S436A	T	G	100	200439	5000
25_RDT-UBON388	DHPS	G533E	G	A	98.3	15122	5000
25_RDT-UBON388	DHPS	K540E	A	G	99.3	166050	5000
25_RDT-UBON388	Kelch	C580Y	C	T	100	198143	4969
25_RDT-UBON388	Kelch	Repeat	G	GATT,GATTATT	96.4	184689	4987
