# Supplementary material for: Comparative analysis of targeted next-generation sequencing for Plasmodium falciparum drug resistance markers
Source: Sci Rep. 2022 Apr 1;12:5563. doi: 10.1038/s41598-022-09474-5 (PMC8974807; doi:10.1038/s41598-022-09474-5)
Supplement: Supplementary file 1 — Supplementary Information 1. [file 41598_2022_9474_MOESM1_ESM.zip › Supplement_Comparison of TADs /Supplement_Table S5 The annotation of SNPs in six drug resistance genes using Ion Torrent protocol were predicted by using P. falciparum as reference.xlsx]

## Sheet: Sheet1
Sample ID	Gene	Mutation position	Ref	ALT	Frequency	Quality	Allele Coverage
1_UBON0002	PfCRT	3'UTR	T	A	99	2793.09	392
1_UBON0002	PfCRT	A220S	G	T	100	960.793	129
1_UBON0002	PfCRT	H97L	A	T	100	2974.77	399
1_UBON0002	PfCRT	I356T	T	C	99	2067.88	286
1_UBON0002	PfCRT	intron	A	-	21.8	568.27	17
1_UBON0002	PfCRT	intron	A	T	78.2	568.27	61
1_UBON0002	PfCRT	Intron	C	T	99.5	2910.54	398
1_UBON0002	PfCRT	M74I, N75E, K76T	GAATAA	TGAAAC	100	2850.74	382
1_UBON0002	PfCRT	N326S	A	G	100	460.495	62
1_UBON0002	PfCRT	Q271E	C	G	100	660.876	89
1_UBON0002	PfCRT	R371I	G	T	100	2974.76	399
1_UBON0002	PfDHFR-TS	C59R	T	C	100	403.381	188
1_UBON0002	PfDHFR-TS	I164L	A	T	99.2	2876	395
1_UBON0002	PfDHFR-TS	N51I	A	T	98.5	2254.71	394
1_UBON0002	PfDHFR-TS	S108N	G	A	100	2981.61	400
1_UBON0002	PfDHPS	3'UTR	-	A	38.9	59.7341	154
1_UBON0002	PfDHPS	A581G	C	G	99.2	2877.42	395
1_UBON0002	PfDHPS	K540E	A	G	99.8	54.184	108
1_UBON0002	PfKelch	C580Y	G	A	99.2	441.262	195
1_UBON0002	PfKelch	Repeat	-	TAATAA	98	267.055	46
1_UBON0002	PfMDR1	Y184F	A	T	99.1	31.1811	97
1_UBON0002	PfCRT	3'UTR	T	A	99	2793.09	392
1_UBON0002	PfCRT	A220S	G	T	100	960.793	129
2_UBON0007	PfCRT	3'UTR	T	A	100	896.97	95
2_UBON0007	PfCRT	A220S	G	T	100	147.376	16
2_UBON0007	PfCRT	I356T	T	C	100	1442.91	151
2_UBON0007	PfCRT	Intron	A	T	100	336.213	36
2_UBON0007	PfCRT	Intron	C	T	100	902.498	95
2_UBON0007	PfCRT	M74I, N75E, K76T	GAATAA	TGAAAC	100	3577.92	406
2_UBON0007	PfCRT	N326S	A	G	100	254.962	27
2_UBON0007	PfCRT	Q271E	C	G	100	297.36	32
2_UBON0007	PfCRT	R371I	G	T	100	7970.48	828
2_UBON0007	PfDHFR-TS	C59R	T	C	98	14013.6	2227
2_UBON0007	PfDHFR-TS	N51I	A	T	100	20883.2	2209
2_UBON0007	PfDHFR-TS	S108N	G	A	100	11468.4	1201
2_UBON0007	PfDHPS	K540E	A	G	100	1720.71	804
2_UBON0007	PfDHPS	S436A	T	G	100	15668.3	1629
2_UBON0007	PfKelch	R539T	G	C	100	11478.3	1195
2_UBON0007	PfKelch	Repeat	-	ATAATA	96.1	1336.11	148
3_UBON0009	PfCRT	A220S	G	T	100	101.957	11
3_UBON0009	PfCRT	I356T	T	C	100	759.981	80
3_UBON0009	PfCRT	intron	A	T	100	289.622	31
3_UBON0009	PfCRT	Intron	C	T	100	865.428	91
3_UBON0009	PfCRT	M74I, N75E, K76T	GAATAA	TGAAAC	97.3	2325.39	255
3_UBON0009	PfCRT	N326S	A	G	100	147.376	16
3_UBON0009	PfCRT	Q271E	C	G	100	392.397	42
3_UBON0009	PfCRT	R371I	G	T	100	8538.4	887
3_UBON0009	PfDHFR-TS	C59R	T	C	100	11737.1	1886
3_UBON0009	PfDHFR-TS	N51I	A	T	100	17718.7	1871
3_UBON0009	PfDHFR-TS	S108N	G	A	100	8524.65	889
3_UBON0009	PfDHPS	K540E	A	G	100	476.371	418
3_UBON0009	PfDHPS	S436A	T	G	100	14788.5	1536
3_UBON0009	PfKelch	C580Y	G	A	99.7	7975.04	1654
3_UBON0009	PfKelch	Repeat	-	ATAATA	98.9	1589.23	184
4_UBON0010	PfCRT	A220S	G	T	100	220.868	24
4_UBON0010	PfCRT	I356T	T	C	100	1209.76	127
4_UBON0010	PfCRT	intron	A	T	100	306.463	22
4_UBON0010	PfCRT	Intron	C	T	100	976.091	104
4_UBON0010	PfCRT	M74I, N75E, K76T	GAATAA	TGAAAC	100	2395.01	281
4_UBON0010	PfCRT	N326S	A	G	100	170.859	18
4_UBON0010	PfCRT	Q271E	C	G	100	543.524	57
4_UBON0010	PfCRT	R371I	G	T	100	7235.97	753
4_UBON0010	PfDHFR-TS	C59R	T	C	99.5	7433.91	1312
4_UBON0010	PfDHFR-TS	N51I	A	T	100	12362.8	1305
4_UBON0010	PfDHFR-TS	S108N	G	A	100	8290.58	863
4_UBON0010	PfDHPS	K540E	A	G	99.7	2155.77	747
4_UBON0010	PfDHPS	S436A	T	G	100	14530.8	1511
4_UBON0010	PfKelch	C580Y	G	A	99.7	4996.59	1181
4_UBON0010	PfKelch	Repeat	-	ATAATA	99.8	955.425	109
5_UBON0017	PfCRT	A220S	G	T	100	429.046	58
5_UBON0017	PfCRT	I356T	T	C	99.6	1831.83	250
5_UBON0017	PfCRT	intron	A	T	27.8	17.7991	22
5_UBON0017	PfCRT	intron	A	T	97.3	486.761	71
5_UBON0017	PfCRT	Intron	C	T	99.8	2942.21	399
5_UBON0017	PfCRT	M74I, N75E, K76T	GAATAA	TGAAAC	100	2858.07	383
5_UBON0017	PfCRT	N326S	A	G	100	356.036	48
5_UBON0017	PfCRT	Q271E	C	G	100	674.537	91
5_UBON0017	PfCRT	R371I	G	T	100	2982.21	400
5_UBON0017	PfDHFR-TS	C59R	T	C	99	1481.73	310
5_UBON0017	PfDHFR-TS	N51I	A	T	99.5	2346.34	397
5_UBON0017	PfDHFR-TS	S108N	G	A	100	2980.01	400
5_UBON0017	PfDHPS	K540E	A	G	100	184.812	147
5_UBON0017	PfDHPS	S436A	T	G	100	2982.21	400
5_UBON0017	PfKelch	C580Y	G	A	98.7	570.378	214
5_UBON0017	PfKelch	Repeat	-	TAATAA	98.5	1130.91	193
6_UBON0023	PfCRT	3'UTR	T	A	100	910.21	96
6_UBON0023	PfCRT	A220S	G	T	100	125.837	14
6_UBON0023	PfCRT	I356T	T	C	100	773.397	80
6_UBON0023	PfCRT	intron	A	T	100	243.221	26
6_UBON0023	PfCRT	Intron	C	T	100	966.394	102
6_UBON0023	PfCRT	M74I, N75E, K76T	GAATAA	TGAAAC	99.4	2201.4	249
6_UBON0023	PfCRT	N326S	A	G	100	201.649	22
6_UBON0023	PfCRT	Q271E	C	G	100	435.336	46
6_UBON0023	PfCRT	R371I	G	T	100	6161.87	646
6_UBON0023	PfDHFR-TS	C59R	T	C	99.9	14834.2	2190
6_UBON0023	PfDHFR-TS	N51I	A	T	100	20877.7	2185
6_UBON0023	PfDHFR-TS	S108N	G	A	100	7692.19	804
6_UBON0023	PfDHPS	K540E	A	G	99.5	1659.44	603
6_UBON0023	PfDHPS	S436A	T	G	100	14239.9	1479
6_UBON0023	PfKelch	C580Y	G	A	99.6	10414.2	1835
6_UBON0023	PfKelch	Repeat	-	ATAATA	94.2	856.786	98
7_UBON0028	PfCRT	3'UTR	T	A	100	720.62	76
7_UBON0028	PfCRT	A220S	G	T	100	231.771	25
7_UBON0028	PfCRT	I194T	T	C	100	231.771	25
7_UBON0028	PfCRT	intron	A	T	55.9	314.255	19
7_UBON0028	PfCRT	Intron	C	T	98.7	698.257	75
7_UBON0028	PfCRT	K76T	A	C	100	3294.56	345
7_UBON0028	PfCRT	M74I, N75D	GA	TG	100	3298.52	344
7_UBON0028	PfCRT	Q271E	C	G	100	363.295	38
7_UBON0028	PfCRT	T333S	C	G	100	183.135	19
7_UBON0028	PfDHFR-TS	C59R	T	C	99.8	11781.8	1938
7_UBON0028	PfDHFR-TS	N51I	A	T	100	18325.8	1923
7_UBON0028	PfDHFR-TS	S108N	G	A	100	9283.15	970
7_UBON0028	PfDHPS	K540E	A	G	99.4	2280.88	833
7_UBON0028	PfDHPS	S436A	T	G	100	14351.4	1492
7_UBON0028	PfMDR1	Y184F	A	T	98.5	6812.84	1364
8_UBON0029	PfCRT	A220S	G	T	100	86.7584	9
8_UBON0029	PfCRT	I356T	T	C	100	1009.4	109
8_UBON0029	PfCRT	intron	A	T	99.2	243.066	25
8_UBON0029	PfCRT	Intron	C	T	100	1072.43	113
8_UBON0029	PfCRT	Intron	T	A	100	1014.23	107
8_UBON0029	PfCRT	M74I, N75E, K76T	GAATAA	TGAAAC	95.4	1824.94	206
8_UBON0029	PfCRT	N326S	A	G	100	195.709	20
8_UBON0029	PfCRT	Q271E	C	G	100	401.899	43
8_UBON0029	PfCRT	R371I	G	T	100	6454.89	672
8_UBON0029	PfDHFR-TS	C59R	T	C	99.2	13811.5	2123
8_UBON0029	PfDHFR-TS	I164L	A	T	50.4	1749.07	414
8_UBON0029	PfDHFR-TS	N51I	A	T	100	19198.6	2071
8_UBON0029	PfDHFR-TS	S108N	G	A	100	9173	959
8_UBON0029	PfDHPS	K540E	A	G	98.6	1675.3	690
8_UBON0029	PfDHPS	S436A	T	G	100	18331.8	1905
8_UBON0029	PfKelch	C580Y	G	A	100	13403.7	2145
8_UBON0029	PfKelch	Repeat	-	ATAATA	99.9	1004	117
9_UBON0055	PfCRT	A220S	G	T	100	101.957	11
9_UBON0055	PfCRT	I356T	T	C	100	1082.33	115
9_UBON0055	PfCRT	intron	A	T	100	389.594	42
9_UBON0055	PfCRT	Intron	C	T	100	1278.1	134
9_UBON0055	PfCRT	Intron	T	A	100	1228.65	128
9_UBON0055	PfCRT	M74I, N75E, K76T	GAATAA	TGAAAC	99.9	3739.52	412
9_UBON0055	PfCRT	N326S	A	G	100	183.135	19
9_UBON0055	PfCRT	Q271E	C	G	100	296.799	32
9_UBON0055	PfCRT	R371I	G	T	100	6260.1	650
9_UBON0055	PfDHFR-TS	C59R	T	C	99.1	15830.8	2366
9_UBON0055	PfDHFR-TS	N51I	A	T	100	22081.7	2339
9_UBON0055	PfDHFR-TS	S108N	G	A	100	8826.57	919
9_UBON0055	PfDHPS	K540E	A	G	99.1	1381.94	684
9_UBON0055	PfDHPS	S436A	T	G	100	11300	1175
9_UBON0055	PfKelch	R539T	G	C	100	14580.5	1515
9_UBON0055	PfKelch	Repeat	-	ATAATA	99.4	908.876	103
10_UBON0068	PfCRT	N326S	A	G	100	583.594	78
10_UBON0068	PfCRT	Q271E	C	G	100	617.896	83
10_UBON0068	PfCRT	R371I	G	T	100	2982.21	400
10_UBON0068	PfDHFR-TS	C59R	T	C	93.9	1308.64	295
10_UBON0068	PfDHFR-TS	N51I	A	T	98.8	2277.75	395
10_UBON0068	PfDHFR-TS	S108N	G	A	99.5	2919.52	398
10_UBON0068	PfDHPS	3'UTR	-	A	33.1	25.19	129
10_UBON0068	PfDHPS	K540E	A	G	99.2	193.458	149
10_UBON0068	PfDHPS	S436A	T	G	100	2982.21	400
10_UBON0068	PfKelch	C580Y	G	A	93.8	1303.67	295
10_UBON0068	PfKelch	Repeat	-	TAATAA	98.1	245.255	46
11_UBON0070	PfCRT	A220S	G	T	100	457.233	61
11_UBON0070	PfCRT	I356T	T	C	99.7	2367.58	321
11_UBON0070	PfCRT	intron	A	T	98.8	571.071	80
11_UBON0070	PfCRT	Intron	C	T	100	2946	396
11_UBON0070	PfCRT	M74I, N75E, K76T	GAATAA	TGAAAC	100	2853.52	383
11_UBON0070	PfCRT	N326S	A	G	100	486.367	65
11_UBON0070	PfCRT	Q271E	C	G	99	687.38	95
11_UBON0070	PfCRT	R371I	G	T	100	2958.12	400
11_UBON0070	PfDHFR-TS	C59R	T	C	98.8	1093.21	275
11_UBON0070	PfDHFR-TS	N51I	A	T	99.5	2352.22	398
11_UBON0070	PfDHFR-TS	S108N	G	A	99.5	2912.31	397
11_UBON0070	PfDHPS	K540E	A	G	98.5	133.128	134
11_UBON0070	PfDHPS	S436A	T	G	100	2967.34	398
11_UBON0070	PfKelch	R539T	G	C	100	2974.54	399
11_UBON0070	PfKelch	Repeat	-	TAATAA	99.9	161.353	35
11_UBON0070	PfMDR1	Y184F	A	T	98	473.726	200
12_UBON0116	PfCRT	3'UTR	T	A	100	3803.84	399
12_UBON0116	PfCRT	A220S	G	T	100	279.431	29
12_UBON0116	PfCRT	I356T	T	C	100	2762.4	293
12_UBON0116	PfCRT	intron	A	T	100	856.428	92
12_UBON0116	PfCRT	Intron	C	T	100	4043.47	420
12_UBON0116	PfCRT	M74I, N75E, K76T	GAATAA	TGAAAC	99.4	8661.26	962
12_UBON0116	PfCRT	N326S	A	G	98.5	590.771	64
12_UBON0116	PfCRT	Q271E	C	G	100	1076.13	113
12_UBON0116	PfCRT	R371I	G	T	100	23187.7	2412
12_UBON0116	PfDHFR-TS	C59R	T	C	100	5300.24	1641
12_UBON0116	PfDHFR-TS	N51I	A	T	100	18518.9	1965
12_UBON0116	PfDHFR-TS	S108N	G	A	100	33382.7	3482
12_UBON0116	PfDHPS	K540E	A	G	100	561.572	772
12_UBON0116	PfDHPS	S436A	T	G	100	32544.8	3381
12_UBON0116	PfKelch	R539T	G	C	100	29421.6	3060
12_UBON0116	PfKelch	Repeat	-	ATAATA	99.1	3471.78	407
13_UBON1445	PfCRT	A220S	G	T	100	296.8	32
13_UBON1445	PfCRT	I356T	T	C	100	1345.09	143
13_UBON1445	PfCRT	intron	A	T	100	622.364	66
13_UBON1445	PfCRT	Intron	C	T	100	826.548	87
13_UBON1445	PfCRT	Intron	T	A	100	776.449	82
13_UBON1445	PfCRT	M74I, N75E, K76T	GAATAA	TGAAAC	99.3	2143.8	247
13_UBON1445	PfCRT	N326S	A	G	100	383.569	41
13_UBON1445	PfCRT	Q271E	C	G	100	484.597	50
13_UBON1445	PfCRT	R371I	G	T	100	11769.6	1224
13_UBON1445	PfDHFR-TS	C59R	T	C	99.8	19626	2988
13_UBON1445	PfDHFR-TS	N51I	A	T	100	31697.8	3349
13_UBON1445	PfDHFR-TS	S108N	G	A	100	13055.5	1368
13_UBON1445	PfDHPS	K540E	A	G	99.9	2697.36	966
13_UBON1445	PfDHPS	S436A	T	G	100	25781.8	2681
13_UBON1445	PfKelch	C580Y	G	A	100	15086.4	2640
13_UBON1445	PfKelch	Repeat	-	ATAATA	99.5	1246.02	144
13_UBON1445	PfMDR1	F1226Y	T	A	100	26248.7	2732
14_UBON1446	PfCRT	A220S	G	T	100	170.859	18
14_UBON1446	PfCRT	I356T	T	C	100	1235.61	133
14_UBON1446	PfCRT	intron	A	T	100	378.701	41
14_UBON1446	PfCRT	Intron	C	T	100	866.198	90
14_UBON1446	PfCRT	Intron	T	A	100	785.963	83
14_UBON1446	PfCRT	M74I, N75E, K76T	GAATAA	TGAAAC	98.7	1372.77	155
14_UBON1446	PfCRT	N326S	A	G	100	292.03	30
14_UBON1446	PfCRT	Q271E	C	G	100	375.708	39
14_UBON1446	PfCRT	R371I	G	T	100	8017.62	834
14_UBON1446	PfDHFR-TS	C59R	T	C	99.3	20481.6	3051
14_UBON1446	PfDHFR-TS	N51I	A	T	100	29282.5	3092
14_UBON1446	PfDHFR-TS	S108N	G	A	100	11716.9	1221
14_UBON1446	PfDHPS	K540E	A	G	98	1637.07	769
14_UBON1446	PfDHPS	S436A	T	G	100	19040.7	1979
14_UBON1446	PfKelch	C580Y	G	A	99.4	10581.4	2085
14_UBON1446	PfKelch	Repeat	-	ATAATA	99	1168.84	133
14_UBON1446	PfMDR1	F1226Y	T	A	100	17957.5	1868
15_UBON1481	PfCRT	A220S	G	T	100	170.859	18
15_UBON1481	PfCRT	I356T	T	C	100	872.5	92
15_UBON1481	PfCRT	intron	A	T	100	291.812	30
15_UBON1481	PfCRT	Intron	C	T	98.5	590.754	64
15_UBON1481	PfCRT	Intron	T	A	98.4	561.722	62
15_UBON1481	PfCRT	M74I, N75E, K76T	GAATAA	TGAAAC	99.7	1082.51	124
15_UBON1481	PfCRT	N326S	A	G	100	210.675	23
15_UBON1481	PfCRT	Q271E	C	G	100	290.009	31
15_UBON1481	PfCRT	R371I	G	T	100	7101.23	738
15_UBON1481	PfDHFR-TS	C59R	T	C	99.5	17345.7	2540
15_UBON1481	PfDHFR-TS	N51I	A	T	100	23761.4	2510
15_UBON1481	PfDHFR-TS	S108N	G	A	100	9247.93	964
15_UBON1481	PfDHPS	K540E	A	G	99.2	1220.06	598
15_UBON1481	PfDHPS	S436A	T	G	100	12779	1329
15_UBON1481	PfKelch	C580Y	G	A	99.8	11794.5	2037
15_UBON1481	PfKelch	Repeat	-	ATAATA	99.3	546.973	67
15_UBON1481	PfMDR1	F1226Y	T	A	100	18643.9	1940
16_UBON1489	PfCRT	A220S	G	T	100	201.649	22
16_UBON1489	PfCRT	I356T	T	C	100	1038.43	111
16_UBON1489	PfCRT	intron	A	T	100	350.038	37
16_UBON1489	PfCRT	Intron	C	T	100	760.255	79
16_UBON1489	PfCRT	Intron	T	A	100	736.348	77
16_UBON1489	PfCRT	M74I, N75E, K76T	GAATAA	TGAAAC	99.7	1578.07	175
16_UBON1489	PfCRT	N326S	A	G	100	158.921	17
16_UBON1489	PfCRT	Q271E	C	G	100	327.651	35
16_UBON1489	PfCRT	R371I	G	T	100	5875.08	610
16_UBON1489	PfDHFR-TS	C59R	T	C	98.9	3790.95	815
16_UBON1489	PfDHFR-TS	N51I	A	T	100	7767.69	812
16_UBON1489	PfDHFR-TS	S108N	G	A	100	7538.52	789
16_UBON1489	PfDHPS	K540E	A	G	98.4	48.8624	199
16_UBON1489	PfDHPS	S436A	T	G	100	12424.2	1292
16_UBON1489	PfKelch	C580Y	G	A	98.7	10983.3	2033
16_UBON1489	PfKelch	R539T	G	C	100	11599.4	1207
16_UBON1489	PfKelch	Repeat	-	ATAATA	98.8	776.542	82
16_UBON1489	PfMDR1	F1226Y	T	A	100	17734.5	1851
17_UBON1518	PfCRT	A220S	G	T	100	147.376	16
17_UBON1518	PfCRT	I356T	T	C	100	910.004	98
17_UBON1518	PfCRT	intron	A	T	100	291.531	30
17_UBON1518	PfCRT	Intron	C	T	100	915.88	96
17_UBON1518	PfCRT	Intron	T	A	100	891.805	94
17_UBON1518	PfCRT	M74I, N75E, K76T	GAATAA	TGAAAC	99.2	991.394	113
17_UBON1518	PfCRT	N326S	A	G	100	195.16	21
17_UBON1518	PfCRT	Q271E	C	G	100	323.946	36
17_UBON1518	PfCRT	R371I	G	T	100	7210.04	749
17_UBON1518	PfDHFR-TS	C59R	T	C	98.5	11935.1	1798
17_UBON1518	PfDHFR-TS	N51I	A	T	100	16889.2	1780
17_UBON1518	PfDHFR-TS	S108N	G	A	100	6685.61	697
17_UBON1518	PfDHPS	K540E	A	G	99.5	1556.28	645
17_UBON1518	PfDHPS	S436A	T	G	100	11050.7	1148
17_UBON1518	PfKelch	Repeat	-	ATAATA	99.9	671.173	77
17_UBON1518	PfMDR1	Y184F	A	T	98.4	10907.4	1467
18_UBON1522	PfCRT	A220S	G	T	100	195.16	21
18_UBON1522	PfCRT	G353V	G	T	100	1080.46	113
18_UBON1522	PfCRT	I356T	T	C	98.3	1056.2	114
18_UBON1522	PfCRT	intron	A	T	100	577.537	62
18_UBON1522	PfCRT	Intron	C	T	98.8	751.169	81
18_UBON1522	PfCRT	Intron	T	A	100	738.66	77
18_UBON1522	PfCRT	M74I, N75E, K76T	GAATAA	TGAAAC	99.8	1942.9	215
18_UBON1522	PfCRT	N326S	A	G	100	435.336	46
18_UBON1522	PfCRT	Q271E	C	G	100	484.597	50
18_UBON1522	PfCRT	R371I	G	T	100	6908.72	718
18_UBON1522	PfDHFR-TS	C59R	T	C	99.8	11912.3	1814
18_UBON1522	PfDHFR-TS	I164L	A	T	100	6883.84	716
18_UBON1522	PfDHFR-TS	N51I	A	T	100	16986	1786
18_UBON1522	PfDHFR-TS	S108N	G	A	100	6580.58	689
18_UBON1522	PfDHPS	K540E	A	G	98.4	1602.03	539
18_UBON1522	PfDHPS	S436A	T	G	100	12395.6	1289
18_UBON1522	PfKelch	C580Y	G	A	98.4	8342.22	1499
18_UBON1522	PfKelch	Repeat	-	ATAATA	99.8	1204.74	136
18_UBON1522	PfMDR1	Y184F	A	T	99.3	7247.13	1200
19_UBON1529	PfCRT	A220S	G	T	100	99.2668	10
19_UBON1529	PfCRT	I356T	T	C	100	1339.78	140
19_UBON1529	PfCRT	intron	A	T	100	441.217	47
19_UBON1529	PfCRT	Intron	C	T	100	830.318	87
19_UBON1529	PfCRT	Intron	T	A	100	761.224	79
19_UBON1529	PfCRT	M74I, N75E, K76T	GAATAA	TGAAAC	98	1824.43	207
19_UBON1529	PfCRT	N326S	A	G	100	290.009	31
19_UBON1529	PfCRT	Q271E	C	G	100	267.064	28
19_UBON1529	PfCRT	R371I	G	T	100	7224.5	752
19_UBON1529	PfDHFR-TS	C59R	T	C	99.9	15480.4	2286
19_UBON1529	PfDHFR-TS	N51I	A	T	100	21584.6	2268
19_UBON1529	PfDHFR-TS	S108N	G	A	100	7682.97	802
19_UBON1529	PfDHPS	K540E	A	G	99.6	1018.95	590
19_UBON1529	PfDHPS	S436A	T	G	100	12734.2	1324
19_UBON1529	PfKelch	R539T	G	C	100	13839.3	1438
19_UBON1529	PfKelch	Repeat	-	ATAATA	99.7	1086.22	127
19_UBON1529	PfMDR1	Y184F	A	T	100	7519.15	1384
20_UBON1533	PfCRT	A220S	G	T	100	86.7584	9
20_UBON1533	PfCRT	I356T	T	C	100	1399.86	147
20_UBON1533	PfCRT	intron	A	T	98.3	255.991	25
20_UBON1533	PfCRT	Intron	C	T	100	939.513	99
20_UBON1533	PfCRT	Intron	T	A	100	916.16	96
20_UBON1533	PfCRT	M74I, N75E, K76T	GAATAA	TGAAAC	98.7	2509.92	287
20_UBON1533	PfCRT	N326S	A	G	100	195.709	20
20_UBON1533	PfCRT	Q271E	C	G	100	296.799	32
20_UBON1533	PfCRT	R371I	G	T	100	9495.25	987
20_UBON1533	PfDHFR-TS	C59R	T	C	99.6	15327.5	2415
20_UBON1533	PfDHFR-TS	N51I	A	T	100	22692.1	2393
20_UBON1533	PfDHFR-TS	S108N	G	A	100	10660.2	1111
20_UBON1533	PfDHPS	K540E	A	G	99.5	1880.6	658
20_UBON1533	PfDHPS	S436A	T	G	100	17174.2	1785
20_UBON1533	PfKelch	R539T	G	C	100	12992.3	1351
20_UBON1533	PfKelch	Repeat	-	ATAATA	99.2	823.946	96
20_UBON1533	PfMDR1	Y184F	A	T	98.5	8319.28	1735
21_RDT_UBON165	PfCRT	I356T	T	C	100	1535.06	206
21_RDT_UBON165	PfCRT	M74I, N75E, K76T	GAATAA	TGAAAC	100	2863.07	385
21_RDT_UBON165	PfDHFR-TS	C59R	T	C	98.4	783.367	241
21_RDT_UBON165	PfDHFR-TS	I164L	A	T	99.8	2947.22	399
21_RDT_UBON165	PfDHFR-TS	S108N	G	A	100	2981.73	400
21_RDT_UBON165	PfDHPS	K540E	A	G	99	111.956	128
21_RDT_UBON165	PfDHPS	S436A	T	G	100	2982.21	400
21_RDT_UBON165	PfKelch	C580Y	G	A	98.8	797.765	243
22_RDT_UBON216	PfCRT	I356T	T	C	100	2665.84	362
22_RDT_UBON216	PfCRT	M74I, N75E, K76T	GAATAA	TGAAAC	100	2923.13	392
22_RDT_UBON216	PfDHFR-TS	C59R	T	C	99.5	1164.48	282
22_RDT_UBON216	PfDHFR-TS	N51I	A	T	99.5	2919.48	398
22_RDT_UBON216	PfDHFR-TS	S108N	G	A	99.2	2891.7	397
22_RDT_UBON216	PfDHPS	K540E	A	G	98.8	61.5604	111
22_RDT_UBON216	PfDHPS	S436A	T	G	100	2982.21	400
22_RDT_UBON216	PfKelch	C580Y	G	A	98.8	577.604	215
22_RDT_UBON216	PfKelch	Repeat	-	TAATAA	95.2	528.416	79
23_RDT_UBON230	PfCRT	I356T	T	C	99.7	2585.43	351
23_RDT_UBON230	PfCRT	M74I, N75E, K76T	GAATAA	TGAAAC	100	2803.95	375
23_RDT_UBON230	PfDHFR-TS	C59R	T	C	98.5	823.443	246
23_RDT_UBON230	PfDHFR-TS	N51I	A	T	99.2	2326.37	397
23_RDT_UBON230	PfDHFR-TS	S108N	G	A	100	2974.32	399
23_RDT_UBON230	PfDHPS	K540E	A	G	98.8	21.3764	91
23_RDT_UBON230	PfDHPS	S436A	T	G	100	2982.17	400
23_RDT_UBON230	PfKelch	R539T	G	C	99.7	2942	398
23_RDT_UBON230	PfKelch	Repeat	-	TAATAA	98.7	373.448	64
24_RDT-UBON365	PfCRT	I356T	T	C	99.5	2912.98	398
24_RDT-UBON365	PfCRT	M74I, N75E, K76T	GAATAA	TGAAAC	100	2898.85	389
24_RDT-UBON365	PfDHFR-TS	C59R	T	C	98.4	1158.55	281
24_RDT-UBON365	PfDHFR-TS	N51I	A	T	99	2295.57	395
24_RDT-UBON365	PfDHFR-TS	S108N	G	A	99.7	2940.66	398
24_RDT-UBON365	PfDHPS	K540E	A	G	99	140.612	136
24_RDT-UBON365	PfDHPS	S436A	T	G	99.7	2941.48	398
24_RDT-UBON365	PfKelch	Repeat	-	TAATAA	86	280.568	49
24_RDT-UBON365	PfMDR1	F1226Y	T	A	99.7	2369.51	397
25_RDT-UBON388	PfCRT	I356T	T	C	100	2912.61	394
25_RDT-UBON388	PfCRT	M74I, N75E, K76T	GAATAA	TGAAAC	100	2869.41	385
25_RDT-UBON388	PfDHFR-TS	C59R	T	C	99.2	1232.26	288
25_RDT-UBON388	PfDHFR-TS	N51I	A	T	98.5	2254.8	394
25_RDT-UBON388	PfDHFR-TS	S108N	G	A	100	2981.95	400
25_RDT-UBON388	PfDHPS	K540E	A	G	99	74.8797	116
25_RDT-UBON388	PfDHPS	S436A	T	G	100	2967.34	398
25_RDT-UBON388	PfKelch	C580Y	G	A	98.8	416.049	191
25_RDT-UBON388	PfKelch	Repeat	-	TAATAA	98.5	274.951	46
