# Supplementary material for: Comparative analysis of targeted next-generation sequencing for Plasmodium falciparum drug resistance markers
Source: Sci Rep. 2022 Apr 1;12:5563. doi: 10.1038/s41598-022-09474-5 (PMC8974807; doi:10.1038/s41598-022-09474-5)
Supplement: Supplementary file 1 — Supplementary Information 1. [file 41598_2022_9474_MOESM1_ESM.zip › Supplement_Comparison of TADs /Supplement_Table S1 Primers used in six P. falciparum drug resistance markers in Ion Torrent PGM protocol.xlsx]

## Sheet: P falciparum Ion Torrent Primer
Gene	Amplicon Name	Forward Primer	Reverse Primer	Tm (˚C)	Amplicon Size (bp)
pfkelch	IonK13_1	TGGAAGGAGAAAAAGTAAAAACAAA	CACTCATATCAATGGATTCTAATAGGC	60	246
pfkelch	IonK13_2	TAAAAATGAGAAAACGGAAAA	ATTAGTTATATTATTTGCTGTCAGATT	54	298
pfkelch	IonK13_3	AATATGTCTAAAGATAATATAGGAA	AAGTATCATTTACATTATTTACAGT	49	286
pfkelch	IonK13_4	ATGATGATTCTGGATTAAACAATTT	TCGTACTCTTTCCATTTCTAGTTCT	57	236
pfkelch	IonK13_5	TTTGAAAATATGGTAGGTGATTTAAG	ATCTTAATCTTTCTTCATCAAATCG	57	283
pfkelch	IonK13_6	AAAAAGAAAAAGAAGAACATAGGAA	TGAATCTTTTTGTTGTGTTAAGGTA	57	248
pfkelch	IonK13_7	GATATTAATGTTGGTGGAGCTATTT	ACAAAATACTAATGGGAATGGTAAA	57	285
pfkelch	IonK13_8	GAAAGAAGCAGAATTTTATGGTATT	TCATACACCTCAGTTTCAAATAAAG	57	249
pfkelch	IonK13_9	TACGTTTTTGGTGGTAATAACTATG	ATTTTATTATCAAAAGCAACACACA	57	284
pfkelch	IonK13_10	ACCTTTGAATACCCCTAGATCAT	TTATGTTCATTATCAATACCTCCAA	57	228
pfkelch	IonK13_11	GGAGCAGCTTTTAATTACCTTAATC	ACCAAATCTGGGAACTAATAAAGAT	58	282
pfkelch	IonK13F_12	ATATAATTACAGGAGGAGAAAATGG	GTGCATGAAAATAAATATTAAAGAAGA	57	238
pfdhfr	IonDHFR_1	CGACGTTTTCGATATTTATGC	ATCATTTACATTATCCACAGTTTCT	55	256
pfdhfr	IonDHFR_2	AATATTTTTGTGCAGTTACAACATA	CCCAAGTAAAACTATTAGATCTTCA	55	296
pfdhfr	IonDHFR_3	CCTTTAAGCAATAGGATAAATGTT	GATACTCATTTTCATTTATTTCTGG	55	265
pfdhfr	IonDHFR_4	GTTCCGTTGTTTATCAAGAATTT	ATGACATGTATCTTTGTCATCATTC	57	284
pfdhfr	IonDHFR_5	TGAACAAAATTGTATAAAAGGAGAA	TTGAAAATCATTTGGATGTATAGAA	57	235
pfdhfr	IonDHFR_6	TGATGATGATGAAGAAGAAGATG	TTCTTCGTAGTTAATAATGGGAAA	56	276
pfdhfr	IonDHFR_7	CGGATATATTATGAAATTTGATTTAAG	ACCATAAATAGGTCCTAAATCGTTA	57	232
pfdhfr	IonDHFR_8	AAGCTAATGGTACTAGGGAATTTTT	ATAAAATATGACAAGGAGGTAATGC	57	267
pfdhfr	IonDHFR_9	AATGTAAAAGATCTTGACCAAATG	ATGGATAGGGTATTCTGTTAAGTTG	57	280
pfdhfr	IonDHFR_10	AGTTCATACACGTTTTAGGAAATGC	TTAACCGTTCAGGTAATTTTGTCAT	60	259
pfdhps	IonDHPS_1	TGCGTAAAGAAATCTAATA	atttctttgtttgtgtattt	47	252
pfdhps	IonDHPS_2	ttttatatacatatcactctttgattc	ATGTTTCATATTCTTCACATTTATC	54	255
pfdhps	IonDHPS_3	ATTATATAAACGAATTGATGCAAAA	CAAAAGTTTTAACTACAACTGTCAAA	56	273
pfdhps	IonDHPS_4	CGAAATAATGAAAAATAATTTAAGC	TTCCAAATGAATATATTTTGAGAGT	55	295
pfdhps	IonDHPS_5	TCTTTATGAAAAACATAAAATTGGA	TTGTTTATTATTTCTTGTGGATCTC	56	268
pfdhps	IonDHPS_6	TAATGATATTGATTGTGATTGTGTG	TATTGTTCTTTCATCCTACTCACAT	56	270
pfdhps	IonDHPS_7	AATGATATGATACCCGAATATAAGC	CCTATATCTATAACACTAGCACCTTCA	57	296
pfdhps	IonDHPS_8	AACCTAAACGTGCTGTTCAAA	TCAACTAAATCATTATCAACACATTC	57	268
pfdhps	IonDHPS_9	TGCGAAACCAATTATAAGTATTGA	AACGAGGTATTCCATTTAATACAAG	57	287
pfdhps	IonDHPS_10	TCCACATACAATGGATAAACTAACA	TACAACATTTTGATCATTCATGC	58	265
pfdhps	IonDHPS_11	ATTGGATATTCAAGAAAAAGATTTA	ttgttacttttgtatactcatttgaa	54	245
pfdhps	IonDHPS_12	aaaaattcaaatgagtatacaaaag	TATATATGTTTAATCACATGTTTGC	53	259
pfcytochrome b (position Y268S)	IonCYTB_6	TTTTATGCAATGTTAAAAACTGTTC	TGAACAAGTACAAATAAACCACTACA	57	287
pfcrt	IonCRT_1	CGTTAATAATAAATACACGCAGTCA	tcatttatatcattccatatttcca	57	216
pfcrt	IonCRT_2	tttcccttgtcgaccttaac	tcttacTTTTGAATTTCCCTTTTTA	57	297
pfcrt	IonCRT_3	taccaatataaaacattacacata	TAATATTAAAAAGCAGAAGAAC	48	290
pfcrt	IonCRT_4	ttactcctttttagATATCAC	aaaaacaaagtttaagtgtt	46	240
pfcrt	IonCRT_5	aacacttaaactttgttttt	TACCATAGCctataagaaata	47	284
pfcrt	IonCRT_6	acgcattataattatttctgttatt	TTATATGGTAAATGAActaaaaagg	53	227
pfcrt	IonCRT_7	tgtatgtatgtataattttcccttttt	CAATCATCACATAACTTAGCCATAC	57	277
pfcrt	IonCRT_8	tttttgttttgtttcctcttca	AAAACAATGCGAAGGTTTTc	57	230
pfcrt	IonCRT_9	TGTGGTCTTGGTATGGCTAA	tcaacgtttttcatccttttt	56	271
pfcrt	IonCRT_10	accatataatttttcattttctatgc	tgatacgttgtaccatcataaaca	57	264
pfcrt	IonCRT_11	ttaaatgtttatgatggtacaacg	aacgaacaagccatttgata	56	228
pfcrt	IonCRT_12	atcaaatggcttgttcgttc	acaatagaataaaaagacagatggaa	57	252
pfcrt	IonCRT_13	tccatctgtctttttattctattgt	AAAGTGTAATGCGATAGCAAA	55	285
pfmdr1	IonMDR_1	ACATTTTATTTGATTTTGTGTTGAA	AGGTAATGTTCCTCCTGATAATACA	57	243
pfmdr1	IonMDR_2	TATTATTTATATCATTTGTATGTGC	ATTATTATCATGAAATTGTCCA	52	272
pfmdr1	IonMDR_3	TCAATGATATCAAGTTATTGTATGGA	TAATACATAAAGTCAAACGTGCATT	57	271
pfmdr1	IonMDR_4	CCTTTTTAGGTTTATATATTTGGTCA	TGTAATGCTTCTACAAAATTAGCTT	56	298
pfmdr1	IonMDR_5	AATTTAATTTGTCCGAAACTTTTTA	TTGCTTCTAAAGCTTTCATATATTCT	57	282
pfmdr1	IonMDR_6	GTGCCTCAGTTATATCCATTTTATT	CATATGTTTTCCCTTCTTTTAGAGT	56	282
pfmdr1	IonMDR_7	TCATTATGATACTAGAAAAGATGTTGA	AATGGATCTTGACTAACAACTCC	56	240
pfmdr1	IonMDR_8	AAGATATTAATTTGAAATGGTGGAG	CATCAACAACATCAGAATCTTTAAT	57	276
pfmdr1	IonMDR_9	GACATCAAATGAATTATTAGAAATGAA	TCAAGAATTAGAATTTTAGGATTTCTC	57	225
pfmdr1	IonMDR_10	AAGAATATCCATTGCAAGAGC	AGCTACCCTCATTATTAATTTTGTT	56	299
pfmdr1	IonMDR_11	TTTTATCAAATAGAGAAAGAAGTGAT	GTATCTGAGTCTTTATAAGCGCTAC	55	265
pfmdr1	IonMDR_12	GAAATGATAATGGATCGGATAAC	GGATATAATCCTCCAGCTACTAAAA	56	298
pfmdr1	IonMDR_13	CACCAAACAATTTACGTATCATTTA	GTTTCATAGTCTTTTCGACTTTTTC	57	282
pfmdr1	IonMDR_14	TCATTTCAGAAACACTCAAAAACTA	AATAAAAGGACATAACCATGCTAAC	57	258
pfmdr1	IonMDR_15	TATTTTCTCTCATTTCATAATGCTC	AAATTACAGAAATAATCTTCTAAACCA	56	297
pfmdr1	IonMDR_16	GATGAAATGTTTAAAGATCCAAGTT	AAGGATTTCATAAAGTCATCAACTAA	57	275
pfmdr1	IonMDR_17	CTATTGGTTTGGATCCTTCTTAAT	AAATAGGTACATTTGGTCTTGAAAT	57	296
pfmdr1	IonMDR_18	TGATATTAAAGATGTAAATTTCCGTTA	AGATCCAGATTGGTTTGAAAAT	57	280
pfmdr1	IonMDR_19	GACAAATTTTCAAGATTATCAA	AAACTTACTAACACGTTTAACATC	52	289
pfmdr1	IonMDR_20	AATATCAAATTTGGAAGAGAAGATG	AGTGATGATGTTGCTTCATCTAATA	57	224
pfmdr1	IonMDR_21	AGCTAGAGCATTATTAAGAGAACCT	TTTTTATATATTCCATCTTGTGCTG	57	273
pfmdr1	IonMDR_22	AAATTGTGGTATTTAATAACCCTGA	TATCAATATAACGGACAAGAGTTGA	57	242
